# Supplementary material for: Inflection-Point Nutrition Support Determined by Oral Mucosal Apoptosis Rate Is a Novel Assessment Strategy for Personalized Nutrition: A Prospective Cohort Study
Source: J Pers Med. 2022 Feb 26;12(3):358. doi: 10.3390/jpm12030358 (PMC8948995; doi:10.3390/jpm12030358)
Supplement: Supplementary file 1 [file jpm-12-00358-s001.zip]

Archive with 1 entries (1 files):
- jpm-1571253-supplementary.pdf
